# Supplementary material for: Transcriptomic and metabolomic analyses unravel the different pathogenic mechanisms of Ustilaginoidea virens in indica and japonica rice
Source: Front Microbiol. 2025 Oct 17;16:1680221. doi: 10.3389/fmicb.2025.1680221 (PMC12576890; doi:10.3389/fmicb.2025.1680221)
Supplement: Supplementary file 3 [file Table_1.xlsx]

## Sheet: Table S1
Table S1 Statistics of the total RNA-Seq reads and reads mapped to the reference genome.
sample	raw_reads	raw_bases/G	clean_reads	clean_bases/G	error_rate	Q20	Q30	GC	total_map
X1_1	52143844	7.82	49912380	7.49	0.01	98.27	95.19	56.84	43450200(87.05%)
X1_2	47692336	7.15	46167682	6.93	0.01	98.44	95.61	56.21	41406219(89.69%)
X1_3	48941530	7.34	47195462	7.08	0.01	98.41	95.53	56.01	41274615(87.45%)
X2_1	47923200	7.19	45888112	6.88	0.01	98.33	95.43	56.95	41169572(89.72%)
X2_2	56975052	8.55	55020674	8.25	0.01	98.57	95.89	56.57	49569964(90.09%)
X2_3	55488154	8.32	52648846	7.9	0.01	98.45	95.61	56.56	48621929(92.35%)
J1_1	50562840	7.58	47598034	7.14	0.01	98.35	95.49	56.57	41960803(88.16%)
J1_2	60019662	9	58272604	8.74	0.01	98.61	96.03	51.85	50995507(90.35%)
J1_3	49326874	7.4	47545238	7.13	0.01	98.51	95.83	55.48	36373886(86.5%)
J2_1	47005700	7.05	44144144	6.62	0.01	98.29	95.35	56.83	39188804(88.77%)
J2_2	61535016	9.23	56923790	8.54	0.01	98.54	95.92	55.15	50137452(88.08%)
J2_3	46336006	6.95	44407294	6.66	0.01	98.51	95.77	56.34	39667632(89.33%)
CK_1	54936180	8.24	53456462	8.02	0.01	98.48	95.65	56.9	50836471(95.1%)
CK_2	54059474	8.11	52588222	7.89	0.01	98.46	95.61	56.83	49866402(94.82%)
CK_3	52761476	7.91	51305500	7.7	0.01	98.46	95.58	56.82	48764113(95.05%)
Total	785707344	117.84	753074444	112.97

## Sheet: Table S2
Table S2 Differentially expressed gene analysis of the MAPK signaling pathway.
Gene ID	X1	X2	J1	J2	Gene_Description
UV8b_01128	-1.45396	-0.849545	-1.52391	-2.43515	RLM1
UV8b_02087	-1.66655	-1.31104	-1.82985	-2.59728	SSK2
UV8b_02812	-1.36489	-1.03511	-1.36495	-1.04135	PAF1
UV8b_02834	1.16393	1.43754	0.948919	0.974787	STE12
UV8b_02845	2.03983	2.06573	1.27205	1.02252	STE3
UV8b_02893	0.632006	0.734324	0	0.434006	GNG
UV8b_02964	0.690864	0.560932	0.710296	0	YWHAE
UV8b_03674	0.700863	0.962148	0.872216	0.932696	MSG5
UV8b_03706	0.471065	1.01038	0.569893	0.535445	CDC24
UV8b_03788	-1.15372	-1.45314	-1.02646	-0.792681	CLA4
UV8b_04289	1.1309	0.656027	1.04222	0	BEM1
UV8b_04487	1.59102	1.8021	1.15279	0	RGA1_2
UV8b_04747	1.68909	1.19382	1.25848	1.07609	STE2
UV8b_04866	1.02566	0.541858	1.30674	1.35919	STE7
UV8b_05903	0.861895	0.806791	0.508818	0.439856	CLA4
UV8b_06470	0.445469	1.04984	0	0	STE11
UV8b_06913	-0.477895	-0.624689	-0.442478	0	BNI1
UV8b_07521	-1.00072	-1.08392	-1.29703	-1.48079	OPY2
UV8b_07862	2.3561	2.45988	0	-0.608095	STE50
UV8b_07874	-0.470144	-0.6322	0	-1.00102	PTC1

## Sheet: Table S3
Table S3 Differentially expressed gene analysis of autophagy.
Gene ID	X1	X2	J1	J2	Gene_Description
UV8b_00375	1.12037	1.39073	0	0.993143	ATG5
UV8b_00451	0	-0.431637	0	-0.625461	ATG8
UV8b_00472	-0.495627	0	-0.890697	0	ATG13
UV8b_01887	0	-0.42047	-0.455863	-0.631973	ATG18
UV8b_02065	2.04552	2.10801	1.98466	1.0382	ATG11
UV8b_02704	-0.36046	-0.516777	0	0	ATG10
UV8b_02991	0	0	0	0.750278	ATG10
UV8b_03848	2.48408	2.27061	0	-1.04818	ATG9
UV8b_04132	0.475736	0.346112	0	-1.36261	ATG3
UV8b_05040	0	-0.931331	0	-0.402687	ATG18
UV8b_06296	-1.08138	0	-0.878029	-2.74847	ATG15
UV8b_06345	0.372628	0	0	0	ATG4
UV8b_06544	1.74587	1.94385	0	1.50022	ATG1
UV8b_07283	1.91719	1.57747	1.64887	-0.888844	ATG2
UV8b_07763	0	0.829831	0	0	ATG17
UV8b_00876	0.912775	0.659028	0.620078	0.609393	TOR
UV8b_04344	0	0.55922	0	0.563932	RAPTOR
UV8b_04341	-1.91641	-2.20779	-1.2045	-2.26717	SNF1
UV8b_04520	2.57628	1.84581	2.14067	0	SNF1
UV8b_05244	0	1.11457	0	0	SNF1
UV8b_02875	2.20454	1.83709	1.91113	0	PKA
UV8b_04169	-1.901	-1.85739	-2.19929	-3.63148	PKA
UV8b_00898	-0.664783	-0.716531	-0.525034	-0.835351	VPS15
UV8b_02195	2.74746	3.4758	0	0	VPS8
UV8b_02704	-0.36046	-0.516777	0	0	VPS30
UV8b_03920	0.476617	0	0.955755	-0.71218	VPS33A
UV8b_04292	1.7853	1.88255	1.6829	0	VPS34
UV8b_05083	0	-0.391596	0	0	VPS39
UV8b_05609	-0.92674	-0.798867	-0.642459	-1.32016	VPS11
UV8b_06246	-0.9636	-1.60531	-0.787475	-0.445707	VPS16
UV8b_06461	0.62487	0	0.605719	0	VPS18
UV8b_07391	2.01073	1.89684	1.14055	0	VPS41
UV8b_03413	0	0	0	-1.10146	VAM7
UV8b_01827	0.615827	0.616115	0.853955	0	PRB1
UV8b_03397	-8.28369	-8.99405	-10.4455	-7.46727	PRB1
UV8b_02038	-1.15696	-1.34308	-0.642862	-1.10111	ARPC2
UV8b_02989	0	-0.417025	0	0	ARPC1A_B
UV8b_05574	-0.286215	-0.38719	-0.400489	-0.546092	ARPC3
UV8b_06074	-0.47391	-0.485669	0	0	ARPC4
UV8b_08032	-0.56913	-0.480238	-0.913093	-1.3974	ARPC5

## Sheet: Table S4
Table S4 Differentially expressed gene analysis of amino acid metabolism.
Metabolic pathways	Gene_name	X1	X2	J1	J2	Gene_Description
Lysine biosynthesis	UV8b_00056	0	-0.397107	0	0	LYS1
	UV8b_00362	0.586463	0.643176	1.01515	0.542646	ACO2
	UV8b_03418	0	0	0	-1.49626	LYS2
	UV8b_03926	0.920437	0	1.51801	3.01942	LYS2
	UV8b_05599	0	-0.652912	0	0	LYS9
	UV8b_06048	1.29359	0	1.80179	1.7417	LYS4
	UV8b_06353	0.920437	1.08791	1.47008	1.74217	LYS12
	UV8b_06944	0.768002	0	0	2.53011	LYS21
	UV8b_07007	0	0	1.66569	1.85073	LYS20
Cysteine and methionine metabolism	UV8b_01314	0	-1.02374	-0.830524	-0.779135	MET17
	UV8b_01820	-1.41105	-1.10043	-1.64957	-1.17761	metX
	UV8b_01855	-1.05791	-0.785213	0	-2.20956	mmuM
	UV8b_01929	2.40513	2.95748	0	0	mtnB
	UV8b_02098	0.520673	0	3.13766	3.08855	metK
	UV8b_02113	0	0	0	-0.73462	mtnA
	UV8b_02842	1.15911	0.957483	1.13766	1.11495	gshB
	UV8b_02860	-0.91763	-0.549937	0	-0.521565	cysK
	UV8b_04539	0	0.301849	2.78102	2.81084	GCLM
	UV8b_04643	-0.690613	-0.619907	0	-0.778139	GCLC
	UV8b_04998	-0.755587	0	0	0	metX
	UV8b_05142	-0.814259	0	-0.687838	0.781022	DNMT1
	UV8b_05154	0	0	2.42582	0	metB
	UV8b_05699	-0.369551	-0.365702	0	0.777876	cysK
	UV8b_06318	-1.01235	-1.28177	0	0	mtnC
	UV8b_06616	1.08893	0.615287	0.689217	1.16749	AHCY
	UV8b_06796	-0.846253	-1.11915	0	-0.644834	CDO1
	UV8b_07288	0.311366	0	0	0.477361	msrC
Phenylalanine metabolism	UV8b_00847	1.18615	0	2.16825	2.35897	amidase
	UV8b_02511	3.21979	3.05198	0	1.15313	amidase
	UV8b_02651	-1.96996	0	-1.27144	-3.16828	ARO8
	UV8b_02755	2.75972	2.77934	0	0.876988	paaH
	UV8b_03576	-0.815868	-0.883773	-0.722844	0	ALDH3
	UV8b_04185	-0.983071	-1.18925	-1.07058	0	amidase
	UV8b_04438	-0.436597	-0.342694	-0.570481	-1.08359	ALDH3
	UV8b_05780	2.44434	1.18615	0.621717	0	amidase
	UV8b_05914	-2.85124	-2.73299	-3.01497	-3.4819	PHAA
	UV8b_06986	-1.63442	-1.45393	-1.56209	-1.87975	MAO
	UV8b_07047	3.0207	2.04432	3.06887	2.03148	amidase
	UV8b_07376	-3.3983	-3.14105	-2.32101	-1.42434	amidase
	UV8b_08212	-1.32688	-1.21161	-1.6547	-3.02276	HPD
Tryptophan metabolism	UV8b_00804	2.40638	3.32538	1.35072	1.57528	CYP505
	UV8b_01156	0.604401	0	0	-0.33269	KYNU
	UV8b_02020	1.17946	2.79997	0	0	HAAO
	UV8b_04745	-0.834901	-1.2884	-1.06753	-1.21784	IDO
	UV8b_04917	0.747332	0	1.17704	2.96151	DDC
	UV8b_04927	0.341541	0	2.77039	3.59274	CYP505
	UV8b_06986	-1.63442	-1.45393	-1.56209	-1.87975	MAO
	UV8b_07284	2.50026	2.46122	0	0	MAO
	UV8b_07502	-0.939871	-1.10431	-1.25301	-1.16849	IDO
	UV8b_07922	-0.995867	-1.26326	-0.599314	0	KMO

## Sheet: Table S5
Table S5 qRT-PCR primers used in this study to verify the RNA-Seq data.
Genes	Primers(5'-3')	Infection indica rice		Infection japonica rice
		Log2FC(RNA-seq)	Log2FC(RT-qPCR)	Log2FC(RNA-seq)	Log2FC(RT-qPCR)
UV8b_02756	AGCCCTCGGATTCAAGCAACGC	3.09837	2.3412	3.58893	2.8761
	CTGACCGTCGGCCCCATGTGTGA
UV8b_06997	GCTGGATGCCTCGCTCAACGACT	4.27897	3.2184	2.68166	2.4653
	ATCCAGCGGTCTATCCTGCTGT
UV8b_03402	TGCCGCTGCTGCTGGCCCTCTG	-5.23361	-5.2862	-6.48244	-6.2142
	CCGCCCGAGGTGCCTTTGGGCCG
UV8b_02845	TGTATCGAAACGGCGAGTTCGC	2.03983	1.645	1.27205	1.12164
	GCGAATATCGGCGGCGGAAGC
UV8b_02875	GTGACGCTTTGAATCAGACC	2.20454	2.0178	1.61113	1.2971
	GCTGTTGCTGCTGCTCTCGATCC
UV8b_02065	GCTATTGGTGCAAAACGCACCA	2.04552	1.7813	-1.98466	-1.9127
	TGGCGATGAGTTCTTCTAGCCC
UV8b_06920	GACACCTCGGCTGGAGTTGCT	2.13579	2.1863	1.53454	1.6231
	GGAGCTCAGTCTGCGAGAAGGG
UV8b_05770	TACGACGCTGAGGAGCACGTGG	-3.37515	-3.1422	2.93086	2.761
	ACCGCCTGCCGAACATGAGGTAC
UV8b_06048	ATGATCGGGGTCATCAAGAAGG	1.29359	1.1281	1.80179	1.7212
	CAGCAATTGCGATCATCATGCCC
UV8b_02146	CTTGTGGCCAGCCGCCAAAGCAA	2.0302	1.8723	1.92795	1.5621
	TGAACCAGACCTCCAGCTGCC

## Sheet: Table S6
Table S5Correlation analysis of differentially accumulated metabolites and genes in lysine biosynthesis of U. virens after infecting indica rice.
metabolite	Gene	corr	pvalue	corr_type
L-aspartic Acid	UV8b_02651	-0.938463	0.00556372	neg
L-aspartic Acid	UV8b_06353	0.938913	0.00170871	pos
L-aspartic Acid	UV8b_04318	0.96316	0.00201078	pos
L-aspartic Acid	UV8b_03168	0.963921	0.00192908	pos
L-aspartic Acid	UV8b_03926	0.899181	0.0147344	pos
L-aspartic Acid	novel.319	0.866842	0.0254161	pos
L-aspartic Acid	UV8b_06048	0.857739	0.00289178	pos
L-aspartic Acid	UV8b_00362	0.872818	0.100785	pos
L-aspartic Acid	UV8b_06216	0.949889	0.00313754	pos
LL-2,6-Diaminopimelate	UV8b_02651	0.971677	0.00119193	pos
LL-2,6-Diaminopimelate	UV8b_06353	-0.962185	0.0021179	neg
LL-2,6-Diaminopimelate	UV8b_04318	-0.87699	0.0217665	neg
LL-2,6-Diaminopimelate	UV8b_03168	-0.899106	0.0147559	neg
LL-2,6-Diaminopimelate	UV8b_03926	-0.749762	0.000860935	neg
LL-2,6-Diaminopimelate	novel.319	-0.930626	0.0070522	neg
LL-2,6-Diaminopimelate	UV8b_06048	-0.928597	0.00746563	neg
LL-2,6-Diaminopimelate	UV8b_00362	-0.906121	0.0196517	neg
LL-2,6-Diaminopimelate	UV8b_06216	-0.86703	0.0014513	neg
L-Saccharopine	UV8b_02651	0.922082	0.00887023	pos
L-Saccharopine	UV8b_06353	-0.960367	0.002325	neg
L-Saccharopine	UV8b_04318	-0.911403	0.0114264	neg
L-Saccharopine	UV8b_03168	-0.908293	0.00122296	neg
L-Saccharopine	UV8b_03926	-0.774964	0.00702637	neg
L-Saccharopine	novel.319	-0.946536	0.00421116	neg
L-Saccharopine	UV8b_06048	-0.93145	0.00688767	neg
L-Saccharopine	UV8b_00362	-0.861737	0.0191596	neg
L-Saccharopine	UV8b_06216	-0.964387	0.00167661	neg

## Sheet: Table S7
Table S7 Correlation analysis of differentially accumulated metabolites and genes in lysine biosynthesis of U. virens after infecting japonica rice.
metabolite	Gene	corr	pvalue	corr_type
L-aspartic Acid	UV8b_06353	0.87778	0.00685756	pos
L-aspartic Acid	novel.319	0.899046	0.00477322	pos
L-aspartic Acid	UV8b_06048	0.984291	0.000368223	pos
L-aspartic Acid	UV8b_02651	-0.93102	0.00697321	neg
L-aspartic Acid	UV8b_07007	0.945899	0.0033791	pos
L-aspartic Acid	UV8b_03926	0.888974	0.00620991	pos
LL-2,6-Diaminopimelate	UV8b_06353	-0.894626	0.00589368	neg
LL-2,6-Diaminopimelate	novel.319	-0.893042	0.000165483	neg
LL-2,6-Diaminopimelate	UV8b_06048	-0.974998	0.000929872	neg
LL-2,6-Diaminopimelate	UV8b_02651	0.888733	0.0178817	pos
LL-2,6-Diaminopimelate	UV8b_07007	-0.827629	0.0420071	neg
LL-2,6-Diaminopimelate	UV8b_03926	-0.868654	0.000131985	neg
L-Saccharopine	UV8b_06353	-0.895646	0.000529896	neg
L-Saccharopine	novel.319	-0.914397	0.0106781	neg
L-Saccharopine	UV8b_06048	-0.983249	0.000418541	neg
L-Saccharopine	UV8b_02651	0.894131	0.000357754	pos
L-Saccharopine	UV8b_07007	-0.954868	0.00300663	neg
L-Saccharopine	UV8b_03926	-0.928906	0.00129994	neg
